# Supplementary material for: Characteristics of tet(X4)−Producing Escherichia coli in Chicken and Pig Farms in Hunan Province, China
Source: Antibiotics (Basel). 2023 Jan 11;12(1):147. doi: 10.3390/antibiotics12010147 (PMC9854778; doi:10.3390/antibiotics12010147)
Supplement: Supplementary file 1 [file antibiotics-12-00147-s001.zip]

Archive with 1 entries (1 files):
- antibiotics-2093910-supplementary.pdf
